# Supplementary material for: Complex Presentation of Hao-Fountain Syndrome Solved by Exome Sequencing Highlighting Co-Occurring Genomic Variants
Source: Genes (Basel). 2022 May 16;13(5):889. doi: 10.3390/genes13050889 (PMC9141324; doi:10.3390/genes13050889)
Supplement: Supplementary file 1 [file genes-13-00889-s001.zip]

Archive with 1 entries (1 files):
- genes-1700576-supplementary.pdf
